# Supplementary material for: Spontaneous Mandibular Dentoalveolar Changes after Rapid Maxillary Expansion (RME), Slow Maxillary Expansion (SME), and Leaf Expander—A Systematic Review
Source: Children (Basel). 2024 Apr 22;11(4):501. doi: 10.3390/children11040501 (PMC11049362; doi:10.3390/children11040501)
Supplement: Supplementary file 1 [file children-11-00501-s001.zip]

Archive with 1 entries (1 files):
- children-2917998-supplementary.pdf
